# Supplementary material for: The Sobering Sting: Oleoyl Serotonin Is a Novel Stephanoconus Snail Venom-Derived Antagonist of Cannabinoid Receptors That Counteracts Learning and Memory Deficits
Source: Biomedicines. 2024 Feb 18;12(2):454. doi: 10.3390/biomedicines12020454 (PMC10887214; doi:10.3390/biomedicines12020454)
Supplement: Supplementary file 1 [file biomedicines-12-00454-s001.zip]

Archive with 1 entries (1 files):
- biomedicines-2811757-supplementary.pdf
